# Supplementary material for: The effects of heading time on yield performance and HvGAMYB expression in spring barley subjected to drought
Source: J Appl Genet. 2023 Mar 10;64(2):289–302. doi: 10.1007/s13353-023-00755-x (PMC10076406; doi:10.1007/s13353-023-00755-x)
Supplement: Supplementary file 2 — Mean values for studied traits (XLSX 46 kb) [file 13353_2023_755_MOESM2_ESM.xlsx]

## Sheet: Description
The effects of heading time on yield performance and HvGAMYB expression in spring barley subjected to drought
Piotr Ogrodowicz*, Anetta Kuczyńska, Paweł Krajewski, Michał Kempa
Institute of Plant Genetics of the Polish Academy of Sciences, Strzeszyńska 34, 60-479 Poznań, Poland
*Corresponding authors:
Tel.: (+48 61) 65 50 224; e-mail: pogr@igr.poznan.pl
Supplementary File 2. The mean values for all traits studied in the expreiment.

## Sheet: Phenology
sGen!	sTreatment!	tillering	flag_leaf	flowering	heading	maturity
Lubuski	Control	18	55	59	67	105
Lubuski	Drought	21	57	59	75	103
Lubuski	Drought+GA	19	57	62	71	101
Lubuski	Drought+TR	18	54	59	73	103
CamB	Control	25	37	38	44	80
CamB	Drought	25	37	38	60	79
CamB	Drought+GA	25	37	38	53	79
CamB	Drought+TR	25	37	38	60	79
LCam08	Control	18	55	57	69	103
LCam08	Drought	18	53	56	73	103
LCam08	Drought+GA	20	51	55	68	99
LCam08	Drought+TR	18	54	57	73	99
LCam12	Control	23	56	58	68	105
LCam12	Drought	25	57	59	75	103
LCam12	Drought+GA	22	56	59	71	101
LCam12	Drought+TR	23	54	59	73	101
LCam13	Control	22	50	53	67	103
LCam13	Drought	21	47	50	73	103
LCam13	Drought+GA	18	48	50	65	94
LCam13	Drought+TR	18	49	52	69	94
LCam37	Control	25	40	43	53	89
LCam37	Drought	25	43	47	68	86
LCam37	Drought+GA	25	42	44	60	89
LCam37	Drought+TR	25	43	46	62	89
LCam64	Control	23	44	46	59	92
LCam64	Drought	25	43	47	70	91
LCam64	Drought+GA	22	42	46	62	92
LCam64	Drought+TR	22	44	47	65	92
LCam71	Control	22	42	46	57	89
LCam71	Drought	23	41	44	68	86
LCam71	Drought+GA	25	41	44	60	89
LCam71	Drought+TR	24	41	44	59	89
Quench	Control	18	56	58	71	105
Quench	Drought	18	53	57	71	103
Quench	Drought+GA	22	51	54	68	99
Quench	Drought+TR	18	53	56	73	100

## Sheet: Phenotypes
sGen!	sTreatment!	Tn	PTn	LSm	NSSm	NGSm	WGSm	LSl	NSSl	NGSl	WGSl	GY	TGW	FSm	FSl
Lubuski	control	3	2.41667	7.41667	23.6667	20.3333	1.08825	5.65909	17.9545	11.4091	0.519	1.78525	50.4487	0.858592	0.632765
Lubuski	drought	5.58333	3.41667	6.54167	23.5833	12.25	0.508833	4.225	15.9	7.26806	0.214554	1.05367	35.7625	0.531839	0.464668
Lubuski	drought+GA	2.58333	1.33333	5.22727	17.8182	7.36364	0.336636	4.2	13.6	4.8	0.1332	0.397182	41.051	0.407817	0.479005
Lubuski	drought+TR	3.16667	2.16667	7	25.3333	18	0.857083	5.13636	19.2727	10.5909	0.471773	1.44117	46.2279	0.709826	0.538185
CamB	control	3.16667	2.91667	6.025	18.0833	12.5	0.694333	4.77917	15.9583	10.4167	0.521333	1.6715	52.085	0.706557	0.672155
CamB	drought	5.66667	5.5	4.70833	14.4167	12.8333	0.51575	4.18021	13.2792	8.03472	0.308137	1.885	38.6808	0.9085	0.611537
CamB	drought+GA	1.25	1	5.4	18	5.2	0.2487	3	12	2.5	0.094	0.2675	45.0808	0.292691	0.231092
CamB	drought+TR	4	3.58333	4.625	14.5	10.1667	0.44	4.30278	13.7806	5.2	0.216047	1.08883	40.8374	0.738329	0.406431
LCam08	control	3	2.58333	7.04167	22	19.6667	1.08725	5.04167	15.4167	11.5833	0.57725	1.99392	52.9548	0.894116	0.73879
LCam08	drought	5.08333	3.58333	6.54167	21.9167	14.75	0.654833	5.18958	18.9681	9.77361	0.370774	1.63908	39.8396	0.668443	0.51928
LCam08	drought+GA	5.58333	3.5	5.58333	16.9167	11.5	0.322833	4.46875	13.4653	6.64583	0.158799	0.75075	25.8366	0.706811	0.491852
LCam08	drought+TR	6	3.75	6.91667	23.3333	14.9167	0.737333	3.95833	13.2736	8.96806	0.345269	1.64217	42.7453	0.645004	0.677757
LCam12	control	3	2.5	7.66667	25.4167	24.5833	1.11517	5.72917	19.5833	17	0.673792	2.10417	42.4085	0.966702	0.8702
LCam12	drought	5.58333	3.5	7.04167	24	16.4167	0.588167	5.01111	18.5347	12.4306	0.373569	1.48117	32.3875	0.71574	0.674676
LCam12	drought+GA	5.58333	2.83333	6.125	19.25	12.1667	0.322083	5.02083	15.9062	8.42708	0.179187	0.671083	24.4516	0.638585	0.535748
LCam12	drought+TR	4	1.75	7.16667	26.75	19.1667	0.851667	3.725	14.8	9.75	0.2586	1.09275	41.696	0.718639	0.646397
LCam13	control	2.58333	2.41667	6.375	22.0833	21.3333	1.09525	4.0625	14.75	12.2917	0.583708	1.92892	49.6286	0.966795	0.829909
LCam13	drought	6	4.08333	5.5	19.5833	14.4167	0.45725	3.96597	15.4556	8.9875	0.220842	1.23942	27.6916	0.74651	0.586457
LCam13	drought+GA	3.5	2.5	6	20.9167	15.0833	0.695083	3.31061	12.2576	8.34848	0.356333	1.17867	42.8424	0.718109	0.685195
LCam13	drought+TR	3.58333	2.66667	6.66667	25.1667	18	0.953667	3.425	13.225	6.9	0.28025	1.41383	48.1787	0.712388	0.524651
LCam37	control	2.66667	2.66667	8.875	24.9167	22.1667	1.18333	6.95139	20.2917	17.0972	0.831556	2.55575	50.6071	0.89043	0.840971
LCam37	drought	4.5	3.66667	7.41667	20.3333	13.9167	0.617667	4.31944	11.8819	8.48611	0.355458	1.49625	41.852	0.696028	0.710734
LCam37	drought+GA	2.91667	1.66667	8.125	23.6667	15.25	0.802	5.375	16.75	8.5	0.407833	1.06958	50.3867	0.639217	0.496807
LCam37	drought+TR	3.41667	2.41667	8.20833	24.25	16.5	0.8675	5.04167	14.1667	7.47917	0.342979	1.35283	50.0632	0.682945	0.54787
LCam64	control	3.08333	3	7.83333	22.6667	19.75	1.025	6.02083	17.7083	13.5417	0.668458	2.36192	50.4128	0.875382	0.760372
LCam64	drought	6.58333	4.83333	6.625	18.8333	13.75	0.6445	3.83819	11.8486	8.23333	0.332261	1.89908	42.3003	0.737739	0.697688
LCam64	drought+GA	3.27273	2.81818	6.54545	19.3636	16.4545	0.811909	3.5	10.8485	8.07576	0.340712	1.358	45.515	0.851158	0.714933
LCam64	drought+TR	5.08333	3.58333	6.20833	20.8333	14	0.589417	3.32424	11.4606	6.0197	0.16017	1.036	37.1987	0.678581	0.505049
Lcam71	control	3.16667	3.08333	7.58333	24.0833	19	0.955167	5.97222	19.4306	14.625	0.672667	2.35017	47.6544	0.791226	0.755432
Lcam71	drought	4.5	3.83333	8.45833	25.1667	15.5	0.833917	4.60417	15.8611	9.00556	0.380437	1.78017	46.1995	0.616778	0.570516
Lcam71	drought+GA	3.5	2.58333	7.41667	22.5	15	0.836917	4.67361	16.6667	6.97222	0.339722	1.36225	52.8381	0.673131	0.437547
Lcam71	drought+TR	5.75	3.58333	7.5	20.5	16.0833	0.912333	3.70556	11.0792	6.53611	0.282151	1.59933	49.72	0.785373	0.615383
Quench	control	3	2.75	7.16667	23.25	21.75	1.12717	5.40833	17.1667	13.125	0.622358	2.2439	49.8795	0.936724	0.762649
Quench	drought	4.5	2.66667	6.125	22.25	13.3333	0.664833	4.59722	15.625	10.0972	0.366056	1.28825	41.9339	0.606483	0.642006
Quench	drought+GA	7	4.08333	5.33333	14.6667	10.5	0.268417	3.83611	10.525	6.66667	0.172567	0.738083	25.4751	0.71984	0.630302
Quench	drought+TR	5.66667	3.08333	7.16667	23.8333	16.5833	0.638583	5.175	18.56	8.25667	0.223907	1.132	34.5733	0.703216	0.452529

## Sheet: Physiology
sTime!	sGen!	sTreatment!	ABS_RC!	TRo_RC	ETo_RC	DIo_RC	Fv_Fm	Psi_o	Phi_Eo	Phi_Do	Pi_Abs
1	Lubuski	control	1.81544	1.48389	0.912667	0.331556	0.817778	0.615444	0.503333	0.182222	4.02389
1	Lubuski	drought	1.95156	1.58278	0.979444	0.368444	0.811889	0.620222	0.503556	0.188111	3.762
1	Lubuski	drought+GA	2.02544	1.64911	1.00089	0.376333	0.814556	0.607778	0.495	0.185444	3.43978
1	Lubuski	drought+TR	2.04011	1.66278	0.999	0.377333	0.816222	0.603111	0.492444	0.183778	3.50256
1	CamB	control	1.92811	1.54544	1.03322	0.382556	0.802333	0.668333	0.536	0.197667	4.31344
1	CamB	drought	1.75544	1.44356	0.875667	0.312	0.822444	0.606556	0.499	0.177556	4.11678
1	CamB	drought+GA	1.82433	1.46333	0.912667	0.361111	0.803222	0.623111	0.502111	0.196778	4.03978
1	CamB	drought+TR	1.63622	1.36756	0.864444	0.269	0.836	0.632222	0.528444	0.164	5.38578
1	LCam08	control	1.85444	1.51544	0.954	0.338778	0.817667	0.630111	0.514889	0.182333	4.17489
1	LCam08	drought	2.00211	1.61344	1.02033	0.388778	0.806222	0.633889	0.511333	0.193778	3.718
1	LCam08	drought+GA	1.92533	1.573	0.996778	0.352444	0.817222	0.634778	0.518556	0.182778	4.15144
1	LCam08	drought+TR	1.91444	1.54478	0.970778	0.369889	0.808222	0.629444	0.508889	0.191778	3.92633
1	LCam12	control	1.72767	1.42967	0.895444	0.297889	0.827889	0.626333	0.518333	0.172111	4.71522
1	LCam12	drought	1.81111	1.49367	0.987111	0.317444	0.824778	0.660778	0.545111	0.175222	5.11811
1	LCam12	drought+GA	1.92478	1.52211	0.906	0.402444	0.791	0.595111	0.470889	0.209	2.92344
1	LCam12	drought+TR	2.06167	1.66711	0.989667	0.394556	0.809222	0.596889	0.483222	0.190778	3.25478
1	LCam13	control	1.91556	1.54967	0.943778	0.365556	0.809222	0.609333	0.493222	0.190778	3.49333
1	LCam13	drought	2.04733	1.62933	0.949889	0.418	0.795889	0.582444	0.463667	0.204111	2.686
1	LCam13	drought+GA	1.96833	1.549	0.831778	0.419	0.787111	0.535333	0.422222	0.212889	2.30133
1	LCam13	drought+TR	2.30756	1.75422	0.903556	0.553556	0.764667	0.509778	0.390889	0.235333	1.63633
1	LCam37	control	1.73311	1.43289	0.927444	0.300444	0.827	0.647333	0.535333	0.173	5.11
1	LCam37	drought	1.80356	1.48489	0.941556	0.318778	0.823778	0.635111	0.523111	0.176222	4.60044
1	LCam37	drought+GA	1.721	1.43489	0.889111	0.286111	0.833889	0.62	0.516889	0.166111	4.81733
1	LCam37	drought+TR	1.70278	1.41511	0.889222	0.287556	0.831333	0.628889	0.522667	0.168667	4.98456
1	LCam64	control	1.67878	1.398	0.876	0.280444	0.833111	0.626556	0.521778	0.166889	5.04822
1	LCam64	drought	1.87933	1.541	1.00322	0.338333	0.820333	0.652222	0.535111	0.179667	4.63922
1	LCam64	drought+GA	1.70922	1.42533	0.906556	0.283778	0.833778	0.636889	0.530889	0.166222	5.224
1	LCam64	drought+TR	1.60467	1.33322	0.815444	0.271444	0.830778	0.611444	0.508	0.169222	4.83844
1	LCam71	control	1.84878	1.53	1.04178	0.319	0.827667	0.680556	0.563444	0.172333	5.61133
1	LCam71	drought	1.76222	1.46389	0.921222	0.298111	0.831111	0.628889	0.522444	0.168889	4.78544
1	LCam71	drought+GA	1.77467	1.471	0.972333	0.303889	0.828778	0.660556	0.547333	0.171222	5.36756
1	LCam71	drought+TR	1.71656	1.42733	0.938222	0.289444	0.831667	0.657	0.546556	0.168333	5.59756
1	Quench	control	1.93711	1.57944	0.984667	0.357778	0.815556	0.623444	0.508333	0.184444	3.83833
1	Quench	drought	2.01844	1.55133	0.986333	0.467	0.789	0.641556	0.509444	0.211	4.24811
1	Quench	drought+GA	1.86711	1.51189	0.970667	0.355111	0.809667	0.642667	0.520222	0.190333	4.18522
1	Quench	drought+TR	1.93111	1.554	0.925778	0.377	0.805333	0.596778	0.480667	0.194667	3.25111
2	Lubuski	control	2.35967	1.82422	1.08389	0.535333	0.773444	0.595444	0.460778	0.226556	2.21811
2	Lubuski	drought	2.21811	1.74989	0.973	0.468333	0.789333	0.559444	0.441889	0.210667	2.278
2	Lubuski	drought+GA	2.27133	1.80322	0.991333	0.468444	0.795444	0.552333	0.439556	0.204556	2.22611
2	Lubuski	drought+TR	2.25211	1.79778	1.07944	0.454	0.799333	0.602667	0.482111	0.200667	2.83856
2	CamB	control	1.834	1.50278	1.004	0.331111	0.819667	0.667889	0.547444	0.180333	5.02833
2	CamB	drought	1.99522	1.57678	0.814889	0.418444	0.790333	0.516333	0.408222	0.209667	2.07056
2	CamB	drought+GA	2.19744	1.71244	0.950333	0.485111	0.780778	0.555778	0.434556	0.219222	2.16289
2	CamB	drought+TR	2.097	1.61611	0.968778	0.480778	0.774778	0.601556	0.467778	0.225222	2.787
2	LCam08	control	1.98467	1.59956	0.968778	0.385222	0.806444	0.607111	0.489667	0.193556	3.39844
2	LCam08	drought	2.02456	1.64111	0.956222	0.383333	0.812444	0.587889	0.478222	0.187556	3.37133
2	LCam08	drought+GA	1.97378	1.57367	0.961	0.400444	0.797889	0.611333	0.488444	0.202111	3.29167
2	LCam08	drought+TR	1.955	1.603	0.97075	0.352	0.8205	0.608375	0.499375	0.1795	3.78025
2	LCam12	control	2.04744	1.61444	1.00411	0.433222	0.788667	0.622	0.490667	0.211333	3.03911
2	LCam12	drought	1.917	1.552	0.985889	0.364889	0.81	0.636889	0.516111	0.19	4.06533
2	LCam12	drought+GA	1.87733	1.53156	0.902111	0.345667	0.816333	0.591222	0.482444	0.183667	3.54111
2	LCam12	drought+TR	2.03837	1.64463	1.01913	0.393875	0.806875	0.620625	0.50125	0.193125	3.4535
2	LCam13	control	1.72422	1.42622	0.883556	0.297889	0.827333	0.619778	0.512889	0.172667	4.592
2	LCam13	drought	2.03111	1.66011	0.889444	0.371222	0.817778	0.537	0.439444	0.182222	2.66467
2	LCam13	drought+GA	2.01167	1.64756	0.898111	0.364333	0.818889	0.544889	0.446222	0.181111	2.72067
2	LCam13	drought+TR	1.987	1.593	0.860625	0.394125	0.802875	0.538625	0.433	0.197125	2.539
2	LCam37	control	1.83344	1.49711	0.995111	0.336222	0.817	0.664889	0.542889	0.183	4.885
2	LCam37	drought	1.93978	1.52922	0.887222	0.410444	0.79	0.580778	0.459778	0.21	2.87433
2	LCam37	drought+GA	1.98911	1.59444	0.987333	0.394778	0.802333	0.620556	0.497667	0.197667	3.46111
2	LCam37	drought+TR	1.88662	1.52887	0.964625	0.357875	0.81125	0.6325	0.513375	0.18875	4.11013
2	LCam64	control	1.79489	1.46533	0.974667	0.329778	0.816889	0.665222	0.543444	0.183111	5.049
2	LCam64	drought	2.00533	1.53278	0.732222	0.472444	0.766889	0.479	0.369111	0.233111	1.70078
2	LCam64	drought+GA	2.02667	1.53856	0.729778	0.488333	0.761222	0.475778	0.362889	0.238778	1.52933
2	LCam64	drought+TR	1.89138	1.51362	0.844625	0.377625	0.80025	0.557875	0.44725	0.19975	2.8085
2	LCam71	control	1.84722	1.50933	1.00056	0.337778	0.817556	0.663111	0.542333	0.182444	4.881
2	LCam71	drought	1.94211	1.51011	0.772556	0.432	0.777444	0.510556	0.397667	0.222556	1.95733
2	LCam71	drought+GA	2.36333	1.63433	0.745	0.728889	0.709111	0.456667	0.324778	0.290889	1.12144
2	LCam71	drought+TR	1.9235	1.56987	0.9845	0.35375	0.81625	0.627625	0.512375	0.18375	3.93038
2	Quench	control	2.20111	1.745	1.01456	0.456111	0.793667	0.585333	0.464667	0.206333	2.58867
2	Quench	drought	1.88156	1.55367	0.918889	0.327889	0.825778	0.592667	0.489444	0.174222	3.74644
2	Quench	drought+GA	1.95833	1.61922	0.954667	0.339111	0.827	0.589889	0.488	0.173	3.81089
2	Quench	drought+TR	1.98675	1.62288	0.9305	0.363875	0.817125	0.57575	0.47075	0.182875	3.16962

## Sheet: Anthers
sExp!	sGen!	sTreatment!	length	width
1	Lubuski	control	2.46	0.41
1	Lubuski	drought	1.975	0.31
1	Lubuski	drought+ga	1.99	0.37
1	Lubuski	drought+tr	2.11	0.385
1	CamB	control	2.37	0.555
1	CamB	drought	1.96	0.305
1	CamB	drought+ga	1.825	0.31
1	CamB	drought+tr	1.905	0.305
1	LCam08	control	1.77	0.46
1	LCam08	drought	2.03	0.425
1	LCam08	drought+ga	2	0.395
1	LCam08	drought+tr	2.07	0.495
1	LCam12	control	2.46	0.405
1	LCam12	drought	1.935	0.41
1	LCam12	drought+ga	2.05	0.465
1	LCam12	drought+tr	1.98	0.4
1	LCam13	control	2.445	0.405
1	LCam13	drought	2.04	0.465
1	LCam13	drought+ga	2.15	0.47
1	LCam13	drought+tr	2.11	0.41
1	LCam37	control	2.41	0.57
1	LCam37	drought	2.16	0.27
1	LCam37	drought+ga	2.085	0.315
1	LCam37	drought+tr	1.855	0.29
1	LCam64	control	2.365	0.56
1	LCam64	drought	1.89	0.33
1	LCam64	drought+ga	1.789	0.32
1	LCam64	drought+tr	1.735	0.215
1	LCam71	control	2.34	0.55
1	LCam71	drought	2.005	0.3
1	LCam71	drought+ga	2.235	0.335
1	LCam71	drought+tr	1.915	0.29
1	Quench	control	2.925	0.515
1	Quench	drought	2.125	0.435
1	Quench	drought+ga	2.23	0.345
1	Quench	drought+tr	2.22	0.49
		Mean S.E.M	0.03638	0.01582

## Sheet: Viability
sGen!	sTreatment!	viab_meth1	viab_meth2
Lubuski	control	0.942895	0.806814
Lubuski	drought	0.919263	0.139895
Lubuski	drought+GA	0.385959	0.0291339
Lubuski	drought+TR	0.519928	0.4994
CamB	control	0.651606	0.843257
CamB	drought	0.818503	0.597168
CamB	drought+GA	0.355698	0.0773111
CamB	drought+TR	0.662553	0.178325
LCam08	control	0.974804	0.926901
LCam08	drought	0.194567	0.14969
LCam08	drought+GA	0.583853	0.432056
LCam08	drought+TR	0.975263	0.219973
LCam12	control	0.909074	0.943065
LCam12	drought	0.362677	0.801238
LCam12	drought+GA	0.97711	0.222602
LCam12	drought+TR	0.206218	0.499121
LCam13	control	0.938038	0.926835
LCam13	drought	0.157561	0.0333617
LCam13	drought+GA	0.0796257	0.129214
LCam13	drought+TR	0.646129	0.098144
LCam37	control	0.892391	0.879151
LCam37	drought	0.430573	0.0739597
LCam37	drought+GA	0.0113802	0.0811998
LCam37	drought+TR	0.0618248	0.0612709
LCam64	control	0.902175	0.867025
LCam64	drought	0.0963109	0.0274042
LCam64	drought+GA	0.025392	0.107912
LCam64	drought+TR	0.221407	0.0488907
LCam71	control	0.874174	0.853214
LCam71	drought	0.273672	0.0666
LCam71	drought+GA	0.0818205	0.0696985
LCam71	drought+TR	0.058602	0.425847
Quench	control	0.910723	0.844257
Quench	drought	0.14252	0.10437
Quench	drought+GA	0.425155	0.0751221
Quench	drought+TR	0.0893924	0.103643
	Mean S.E.M	0.03615	0.03772

## Sheet: Expression
sGenotype!	sTreatment!	sTime_point!	vmmt
Lubuski	drought	1	0.951356
Lubuski	drought	2	0.386782
Lubuski	drought+GA	1	0.817329
Lubuski	drought+GA	2	0.839759
Lubuski	drought+TR	1	0.885137
Lubuski	drought+TR	2	1.88112
CamB	drought	1	2.46605
CamB	drought	2	0.880814
CamB	drought+GA	1	1.18553
CamB	drought+GA	2	0.630424
CamB	drought+TR	1	1.00244
CamB	drought+TR	2	0.473891
LCam08	drought	1	0.762125
LCam08	drought	2	0.954219
LCam08	drought+GA	1	0.501352
LCam08	drought+GA	2	0.784818
LCam08	drought+TR	1	1.23078
LCam08	drought+TR	2	0.569949
LCam12	drought	1	0.808776
LCam12	drought	2	1.35149
LCam12	drought+GA	1	0.360483
LCam12	drought+GA	2	0.476957
LCam12	drought+TR	1	0.483861
LCam12	drought+TR	2	0.388757
LCam13	drought	1	0.953362
LCam13	drought	2	0.969205
LCam13	drought+GA	1	0.58838
LCam13	drought+GA	2	0.702127
LCam13	drought+TR	1	0.350252
LCam13	drought+TR	2	0.354307
LCam37	drought	1	0.608891
LCam37	drought	2	1.25086
LCam37	drought+GA	1	0.609269
LCam37	drought+GA	2	0.843406
LCam37	drought+TR	1	0.548711
LCam37	drought+TR	2	0.826095
LCam64	drought	1	0.740525
LCam64	drought	2	1.11123
LCam64	drought+GA	1	0.527589
LCam64	drought+GA	2	0.877982
LCam64	drought+TR	1	0.418217
LCam64	drought+TR	2	0.871231
LCam71	drought	1	0.767785
LCam71	drought	2	1.04586
LCam71	drought+GA	1	0.878894
LCam71	drought+GA	2	0.598461
LCam71	drought+TR	1	0.504357
LCam71	drought+TR	2	0.518505
Quench	drought	1	1.84621
Quench	drought	2	1.15407
Quench	drought+GA	1	0.4742
Quench	drought+GA	2	0.418125
Quench	drought+TR	1	1.12902
Quench	drought+TR	2	0.584221
		Mean S.E.M	0.1265
